# Supplementary material for: Petrobactin, a siderophore produced by Alteromonas, mediates community iron acquisition in the global ocean
Source: ISME J. 2021 Aug 2;16(2):358–69. doi: 10.1038/s41396-021-01065-y (PMC8776838; doi:10.1038/s41396-021-01065-y)
Supplement: Supplementary file 2 — Dataset S1 [file 41396_2021_1065_MOESM2_ESM.xlsx]

## Sheet: Sheet1
Supplemental Dataset 1: List of identified asbF homologs determined to reside within a complete petrobactin-like biosynthetic gene cluster from sequenced isolates within the European Nucleotide Archive
asbF UniProt ID	Taxonomy ID	Species
A0A150YKS8	1811976	[Bacillus] sp. KCTC 13219.
A0A2D8IZL3	1916082	Alteromonadaceae bacterium.
A0A1E7DE33	28108	Alteromonas macleodii
A0A2K9IHG6	28108	Alteromonas macleodii
A0A1J0SFV3	314275	Alteromonas mediterranea.
A0A448Y2L1	2358187	Alteromonas sp. 76-1.
A0A3A9UZY2	1714845	Alteromonas sp. BL110.
A0A2V3UVP0	1938740	Alteromonas sp. I10.
A0A0S1YFP6	1160720	Alteromonas stellipolaris LMG 21856.
A0A142LYF2	83263	Aminobacter aminovorans
A0A380WDA0	83263	Aminobacter aminovorans
A0A2S0XDT0	374606	Aminobacter sp. MSH1.
A0A0Q6LBV9	1736420	Aminobacter sp. Root100.
A0A0D0HQB6	265546	Anoxybacillus ayderensis.
A0A0B0HR50	1548750	Anoxybacillus sp. BCO1.
A0A0S2EV98	1349819	Aureimonas sp. AU20.
A0A3A1WNJ3	2320271	Aureimonas sp. M2BS4Y-1.
A0A2R4VQ42	1226968	Azospirillum humicireducens.
G7ZDT6	862719	Azospirillum lipoferum (strain 4B)
A0A2S2CKE8	2202148	Azospirillum sp. CFH 70021.
A0A418VQ93	2320860	Azospirillum sp. K2W22B-5.
A0A2U9SAJ9	682998	Azospirillum sp. M2T2B2.
A0A1J9TIH3	2026189	Bacillus albus.
A0A0J1I1E4	1392	Bacillus anthracis.
A0A1J9VAL6	1392	Bacillus anthracis.
A0A1S0QSG8	1392	Bacillus anthracis.
A0A1T3V982	1392	Bacillus anthracis.
A0A2A7D316	1392	Bacillus anthracis.
A0A2A8KZ90	1392	Bacillus anthracis.
A0A2A8WGR1	1392	Bacillus anthracis.
A0A2A8YMM7	1392	Bacillus anthracis.
A0A2A9A7M3	1392	Bacillus anthracis.
A0A2B0XHG1	1392	Bacillus anthracis.
A0A2B6CDZ9	1392	Bacillus anthracis.
A0A2C3GK69	1392	Bacillus anthracis.
Q81RQ4	1392	Bacillus anthracis.
A0A023P3W9	1330043	Bacillus bombysepticus str. Wang.
A0A158RKY4	572264	Bacillus cereus (strain 03BB102)
B7JKH8	405535	Bacillus cereus (strain AH820)
Q813P6	226900	Bacillus cereus (strain ATCC 14579 / DSM 31 / JCM 2152 / NBRC 15305 /NCIMB 9373 / NRRL B-3711)
B7HJA9	405532	Bacillus cereus (strain B4264)
B7IT99	405531	Bacillus cereus (strain G9842)
Q63CH2	288681	Bacillus cereus (strain ZK / E33L)
B3ZVR2	451709	Bacillus cereus 03BB108.
C2NXQ7	526967	Bacillus cereus 172560W.
C2TFE1	526979	Bacillus cereus 95/8201.
B5UVI4	405533	Bacillus cereus AH1134.
C2Z1G0	526992	Bacillus cereus AH1271.
C2Z6S2	526993	Bacillus cereus AH1272.
C2QRW9	526977	Bacillus cereus ATCC 4342.
R8I249	1053167	Bacillus cereus BAG1O-1.
S3IUQ7	1053169	Bacillus cereus BAG1O-3.
R8DST3	1053170	Bacillus cereus BAG1X1-1.
J8RF25	1053171	Bacillus cereus BAG1X1-2.
J8QM45	1053172	Bacillus cereus BAG1X1-3.
R8FP75	1053173	Bacillus cereus BAG1X2-1.
R8FSB1	1053174	Bacillus cereus BAG1X2-2.
R8GIP9	1053175	Bacillus cereus BAG1X2-3.
R8KC03	1053176	Bacillus cereus BAG2O-1.
J7Y8N1	1053183	Bacillus cereus BAG3X2-1.
J7ZNT8	1053185	Bacillus cereus BAG4O-1.
J7XFL6	1053189	Bacillus cereus BAG5X1-1.
J8X0U8	1053193	Bacillus cereus BAG6O-2.
J7Y6Q3	1053195	Bacillus cereus BAG6X1-2.
C2T016	526978	Bacillus cereus BDRD-Cer4.
C2SIY5	526976	Bacillus cereus BDRD-ST196.
C2NGH4	526970	Bacillus cereus BGSC 6E1.
C2XAN6	526989	Bacillus cereus F65185.
J9CA90	1053201	Bacillus cereus HuA2-1.
J7ZRD2	1053203	Bacillus cereus HuA2-4.
R8CXL4	1053204	Bacillus cereus HuA2-9.
R8DF08	1053205	Bacillus cereus HuA3-9.
J8CWZ3	1053206	Bacillus cereus HuA4-10.
J9BX69	1053207	Bacillus cereus HuB1-1.
R8MMG8	1053208	Bacillus cereus HuB13-1.
R8S515	1053211	Bacillus cereus HuB4-4.
R8QAX2	1053215	Bacillus cereus ISP2954.
R8IJ87	1053217	Bacillus cereus K-5975c.
C2R715	526969	Bacillus cereus m1550.
R8K9W0	1053218	Bacillus cereus MC118.
J8FSC6	1053219	Bacillus cereus MC67.
B3Z9R0	451707	Bacillus cereus NVH0597-99.
C2QAX8	526968	Bacillus cereus R309803.
C2UCR1	526982	Bacillus cereus Rock1-15.
C2UU82	526983	Bacillus cereus Rock3-28.
C2VB01	526984	Bacillus cereus Rock3-29.
C2VSJ8	526985	Bacillus cereus Rock3-42.
C2W781	526986	Bacillus cereus Rock3-44.
C2WZM4	526988	Bacillus cereus Rock4-18.
C2WLA1	526987	Bacillus cereus Rock4-2.
R8C643	718221	Bacillus cereus str. Schrouff.
R8YG27	718222	Bacillus cereus TIAC219.
D8GV16	637380	Bacillus cereus var. anthracis (strain CI)
J8GTW0	1053223	Bacillus cereus VD014.
R8HLG9	1053224	Bacillus cereus VD021.
J7VWI5	718223	Bacillus cereus VD022.
J8I621	1053225	Bacillus cereus VD045.
J8HZ77	1053226	Bacillus cereus VD048.
J8KAE4	1053230	Bacillus cereus VD115.
R8QIQ1	1053231	Bacillus cereus VD118.
R8LXX6	1053232	Bacillus cereus VD131.
R8EL37	1053233	Bacillus cereus VD133.
J7WND6	718224	Bacillus cereus VD142.
R8N6Y9	1053236	Bacillus cereus VD146.
J8I087	1053238	Bacillus cereus VD154.
J8IF88	1053239	Bacillus cereus VD156.
J8LYT8	1053240	Bacillus cereus VD166.
J8JF62	1053241	Bacillus cereus VD169.
R8UB10	1053242	Bacillus cereus VD184.
R8H878	1053243	Bacillus cereus VD196.
J8N1Y5	1053244	Bacillus cereus VD200.
R8PCB3	1053249	Bacillus cereus VDM053.
A0A2A8RWC9	1396	Bacillus cereus.
A0A2B0M2V5	1396	Bacillus cereus.
A0A2B1YF72	1396	Bacillus cereus.
A0A2C2TUV9	1396	Bacillus cereus.
A0A0A3VX79	1396	Bacillus cereus.
A0A0E1MLR4	1396	Bacillus cereus.
A0A0G8F011	1396	Bacillus cereus.
A0A0G8F8K5	1396	Bacillus cereus.
A0A0J7DHL0	1396	Bacillus cereus.
A0A0J7FQN4	1396	Bacillus cereus.
A0A0K6JA30	1396	Bacillus cereus.
A0A150B7P5	1396	Bacillus cereus.
A0A150BFY4	1396	Bacillus cereus.
A0A150BXB6	1396	Bacillus cereus.
A0A150DC86	1396	Bacillus cereus.
A0A150DPT2	1396	Bacillus cereus.
A0A160GY88	1396	Bacillus cereus.
A0A160HCC6	1396	Bacillus cereus.
A0A161T3H2	1396	Bacillus cereus.
A0A162NAY6	1396	Bacillus cereus.
A0A162T0W9	1396	Bacillus cereus.
A0A1C4BS98	1396	Bacillus cereus.
A0A1C4CM30	1396	Bacillus cereus.
A0A1D3N9H1	1396	Bacillus cereus.
A0A1D3PG82	1396	Bacillus cereus.
A0A1D3RHM9	1396	Bacillus cereus.
A0A1G4KX12	1396	Bacillus cereus.
A0A1G6PCH2	1396	Bacillus cereus.
A0A1J9X646	1396	Bacillus cereus.
A0A1N6S3Y3	1396	Bacillus cereus.
A0A1N7V5E8	1396	Bacillus cereus.
A0A1Q9I0S8	1396	Bacillus cereus.
A0A1S9TQ73	1396	Bacillus cereus.
A0A1S9UIL5	1396	Bacillus cereus.
A0A1S9YTX7	1396	Bacillus cereus.
A0A1T2PQK8	1396	Bacillus cereus.
A0A221BVH1	1396	Bacillus cereus.
A0A249X9B2	1396	Bacillus cereus.
A0A2A7C614	1396	Bacillus cereus.
A0A2A7HG01	1396	Bacillus cereus.
A0A2A7ZR02	1396	Bacillus cereus.
A0A2A8PCL0	1396	Bacillus cereus.
A0A2A8PUC1	1396	Bacillus cereus.
A0A2A8R7S0	1396	Bacillus cereus.
A0A2A8TXE5	1396	Bacillus cereus.
A0A2B0JRA6	1396	Bacillus cereus.
A0A2B0TPR9	1396	Bacillus cereus.
A0A2B0XAX6	1396	Bacillus cereus.
A0A2B1II08	1396	Bacillus cereus.
A0A2B2M0J4	1396	Bacillus cereus.
A0A2B4LUW4	1396	Bacillus cereus.
A0A2B8RA51	1396	Bacillus cereus.
A0A2B9DGZ1	1396	Bacillus cereus.
A0A2B9F1X2	1396	Bacillus cereus.
A0A2B9QDU7	1396	Bacillus cereus.
A0A2B9TVT0	1396	Bacillus cereus.
A0A2C0F0E1	1396	Bacillus cereus.
A0A2C0WKL3	1396	Bacillus cereus.
A0A2C0XN01	1396	Bacillus cereus.
A0A2C1BR93	1396	Bacillus cereus.
A0A2C1D2G1	1396	Bacillus cereus.
A0A2C1F7J4	1396	Bacillus cereus.
A0A2C1JSM2	1396	Bacillus cereus.
A0A2C1LIH1	1396	Bacillus cereus.
A0A2C1QFT7	1396	Bacillus cereus.
A0A2C1ZG11	1396	Bacillus cereus.
A0A2C2VZ52	1396	Bacillus cereus.
A0A2C3CLG1	1396	Bacillus cereus.
A0A2C5QCX4	1396	Bacillus cereus.
A0A2M9WY85	1396	Bacillus cereus.
A0A329FBP5	1396	Bacillus cereus.
A0A3A2YVE0	1396	Bacillus cereus.
A0A3E5DDW0	1396	Bacillus cereus.
A0A2X0ZL09	1397	Bacillus circulans.
Q5WGL8	66692	Bacillus clausii (strain KSM-K16)
A0A268P4Z7	79880	Bacillus clausii.
A0A268RUR7	79880	Bacillus clausii.
A0A380XAH0	1399	Bacillus firmus.
A0A1Y0CNX1	79883	Bacillus horikoshii.
A0A060M0W2	1246626	Bacillus lehensis G1.
A0A1G6HE19	1464122	Bacillus lonarensis.
A0A1K0AW00	2026191	Bacillus luti.
A0A073KCG0	574376	Bacillus manliponensis.
U6SLH8	1188261	Bacillus marmarensis DSM 21297.
A0A1K0AJG9	2026190	Bacillus mobilis.
A0A386UYW9	2026190	Bacillus mobilis.
A0A084J6R8	1405	Bacillus mycoides.
A0A0A0WP87	1405	Bacillus mycoides.
A0A0B5SAG5	1405	Bacillus mycoides.
A0A109FSA9	1405	Bacillus mycoides.
A0A1C4CIY1	1405	Bacillus mycoides.
A0A1D3MHQ5	1405	Bacillus mycoides.
A0A1D3N790	1405	Bacillus mycoides.
A0A1E8B9V9	1405	Bacillus mycoides.
A0A1S9XV90	1405	Bacillus mycoides.
A0A1X6QJY7	1405	Bacillus mycoides.
A0A3D9UU64	1405	Bacillus mycoides.
C2XSX4	1405	Bacillus mycoides.
A0A160M6K8	1196031	Bacillus oceanisediminis 2691.
A0A1S1YNT5	665099	Bacillus oceanisediminis.
A0A0B0IGU6	333138	Bacillus okhensis.
D3FRT6	398511	Bacillus pseudofirmus (strain OF4)
A0A1Q9PM96	79885	Bacillus pseudofirmus.
A0A1H0S0S8	930152	Bacillus salsus.
A0A3D1QXI2	1409	Bacillus sp.
A0A3R9D1U9	1409	Bacillus sp.
A0A1H3Y1A2	1761752	Bacillus sp. 112mf.
A0A1H3MCM8	1761753	Bacillus sp. 166amftsu.
A0A2V4XIQ1	1761754	Bacillus sp. 196mf.
E5WR89	665959	Bacillus sp. 2_A_57_CT2.
A0A1I4BMR6	1761756	Bacillus sp. 5mfcol3.1.
G9Q5P0	665957	Bacillus sp. 7_6_55CFAA_CT2.
A0A268IN47	2021695	Bacillus sp. 7894-2.
A0A2H3QYN3	2033485	Bacillus sp. AFS012607.
A0A2A8UWX7	2033487	Bacillus sp. AFS015896.
A0A2H3QY52	2033492	Bacillus sp. AFS023182.
A0A2C1KEI3	2033502	Bacillus sp. AFS040349.
A0A2B8V1S8	2033506	Bacillus sp. AFS054943.
A0A2B4ESX1	2033508	Bacillus sp. AFS059628.
A0A2B4NY82	2034282	Bacillus sp. AFS075960.
A0A2A7E910	2033516	Bacillus sp. AFS094611.
A0A369DBG9	2184001	Bacillus sp. AG102.
A3IAG7	388400	Bacillus sp. B14905.
A0A1M6VBN5	1761758	Bacillus sp. bc15.
A0A2N3NV78	2060113	Bacillus sp. BI3.
A0A3N9PVI8	2491024	Bacillus sp. C1-1.
A0A1V9W4E6	360310	Bacillus sp. CDB3.
A0A0N0VNR8	1643452	Bacillus sp. CHD6a.
A0A1M6LCF1	1761760	Bacillus sp. cl25.
A0A345X708	2233998	Bacillus sp. COPE52.
A0A366G1I5	1030092	Bacillus sp. DB-2.
A0A371V0H2	2293321	Bacillus sp. dmp10.
A0A371VB52	2293328	Bacillus sp. dmp5.
A0A3B6YRG5	393065	Bacillus sp. E25.
A0A0K9MCZ2	1679167	Bacillus sp. FJAT-27238.
N1LGN1	1301086	Bacillus sp. GeD10.
A0A154B569	936600	Bacillus sp. GZT.
A0A2K9A7R7	2053832	Bacillus sp. HBCD-sjtu.
W7ZAZ1	1460639	Bacillus sp. JCM 19045.
W7ZJN4	1460640	Bacillus sp. JCM 19046.
W7ZMX9	1460641	Bacillus sp. JCM 19047.
A0A135X0F7	1759556	Bacillus sp. JH7.
A0A1W2GSL1	1938743	Bacillus sp. JKS001846.
A0A246PQS1	2014743	Bacillus sp. K2I17.
A0A229MFU9	1978340	Bacillus sp. KbaL1.
A0A0D0RKD1	1586646	Bacillus sp. L_1B0_5.
A0A0D0QFN5	1588630	Bacillus sp. L_1B0_8.
A0A0J5GMX7	1665556	Bacillus sp. LL01.
A0A0J5GS23	1665556	Bacillus sp. LL01.
A0A226R2B8	1958813	Bacillus sp. M13
A0A2S9XZY9	1155617	Bacillus sp. M21.
A0A246UIT0	1982041	Bacillus sp. MB353a.
A0A1Q9KJP2	1663555	Bacillus sp. MB366.
A0A2S8UH33	1848605	Bacillus sp. MYb209.
A0A2S9HWI2	1827287	Bacillus sp. MYb56.
A0A2S8VXD0	1827288	Bacillus sp. MYb78.
A0A1J9SQG6	1866315	Bacillus sp. N35-10-4.
A0A1H6C7U8	1761766	Bacillus sp. ok061.
A0A1I6A7I0	1761767	Bacillus sp. ok634.
A0A2T5ULV5	2135742	Bacillus sp. OV752.
A0A0Q9H9B0	1736451	Bacillus sp. Root131.
A0A1G1UJV3	1806216	Bacillus sp. RZ2MS9.
A0A3B0AHS6	1842608	Bacillus sp. S66.
A0A328MHZ3	1969378	Bacillus sp. SRB_28.
A0A328M201	1969379	Bacillus sp. SRB_331.
A0A328LEI5	1969377	Bacillus sp. SRB_8.
A0A2N6R8T5	2029108	Bacillus sp. UMB0899.
A0A0F5RYQ8	1565146	Bacillus sp. UMTAT18.
A0A433M739	2499077	Bacillus sp. VKPM B-3276.
A0A2A9HZJ9	691698	Bacillus sp. YF23.
A0A0K6MT74	1423	Bacillus subtilis.
A0RCY9	412694	Bacillus thuringiensis (strain Al Hakam)
A0A1C9BSB6	1423143	Bacillus thuringiensis Bt18247.
W8Y9P9	1431339	Bacillus thuringiensis DB27.
J3WXW6	1218175	Bacillus thuringiensis HD-771.
A0A347VCN0	1417985	Bacillus thuringiensis LM1212.
K0FL81	1195464	Bacillus thuringiensis MC28.
A0A0D1QUN2	1235825	Bacillus thuringiensis Sbt003.
C3G1U4	527032	Bacillus thuringiensis serovar andalousiensis BGSC 4AW1.
A0A243JW26	180880	Bacillus thuringiensis serovar argentinensis.
A0A242WMS3	180885	Bacillus thuringiensis serovar cameroun.
A0A193CRN1	180843	Bacillus thuringiensis serovar coreanensis.
A0A242XSC4	180871	Bacillus thuringiensis serovar guiyangiensis.
C3GZV3	527030	Bacillus thuringiensis serovar huazhongensis BGSC 4BD1.
A0A243K534	180866	Bacillus thuringiensis serovar iberica.
Q3EP34	339854	Bacillus thuringiensis serovar israelensis ATCC 35646.
A0A242ZUE0	180847	Bacillus thuringiensis serovar kim.
A0A242Z8E6	180846	Bacillus thuringiensis serovar londrina.
A0A242X6A7	180893	Bacillus thuringiensis serovar malayensis.
A0A242W2Z8	180868	Bacillus thuringiensis serovar mexicanensis.
A0A243ABB4	339658	Bacillus thuringiensis serovar navarrensis.
A0A242Y1H9	257986	Bacillus thuringiensis serovar novosibirsk.
A0A243FQB8	180883	Bacillus thuringiensis serovar ostriniae.
C3E2E5	527027	Bacillus thuringiensis serovar pakistani str. T13001.
A0A243BI54	180881	Bacillus thuringiensis serovar pingluonsis.
A0A243J289	180863	Bacillus thuringiensis serovar pirenaica.
A0A243B8K1	180894	Bacillus thuringiensis serovar poloniensis.
C3GHR6	527029	Bacillus thuringiensis serovar pondicheriensis BGSC 4BA1.
A0A243MQ73	1042875	Bacillus thuringiensis serovar sinensis.
C3DIR2	527026	Bacillus thuringiensis serovar sotto str. T04001.
A0A243D710	475791	Bacillus thuringiensis serovar subtoxicus.
M1PJ31	1286404	Bacillus thuringiensis serovar thuringiensis str. IS5056.
C3C185	527024	Bacillus thuringiensis serovar tochigiensis BGSC 4Y1.
A0A243EFW8	180862	Bacillus thuringiensis serovar toumanoffi.
A0A243D3A5	180867	Bacillus thuringiensis serovar vazensis.
A0A243BUM7	180848	Bacillus thuringiensis serovar yosoo.
A0A243JH63	143794	Bacillus thuringiensis serovar yunnanensis.
A0A243LK43	180896	Bacillus thuringiensis serovar zhaodongensis.
A0A243DX61	132264	Bacillus thuringiensis subsp. darmstadiensis.
A0A243GP82	29337	Bacillus thuringiensis subsp. finitimus.
A0A243KVN7	132266	Bacillus thuringiensis subsp. higo.
A0A0K0S6F7	180850	Bacillus thuringiensis subsp. indiana.
A0A160L9D4	1430	Bacillus thuringiensis subsp. israelensis.
A0A243L741	56955	Bacillus thuringiensis subsp. jegathesan.
Q6HJX7	281309	Bacillus thuringiensis subsp. konkukian (strain 97-27)
A0A243EX16	132267	Bacillus thuringiensis subsp. kumamotoensis.
A0A0F6G079	29339	Bacillus thuringiensis subsp. kurstaki.
A0A243EIQ2	44161	Bacillus thuringiensis subsp. kyushuensis.
A0A243P353	79672	Bacillus thuringiensis subsp. medellin.
A0A0G4D301	1442	Bacillus thuringiensis subsp. tolworthi.
A0A0F6JA65	1324966	Bacillus thuringiensis T01-328.
V5MB53	529122	Bacillus thuringiensis YBT-1518.
A0A0B5NFA0	1428	Bacillus thuringiensis.
A0A0K0QB35	1428	Bacillus thuringiensis.
A0A0S3BVV3	1428	Bacillus thuringiensis.
A0A137RX50	1428	Bacillus thuringiensis.
A0A1B1L4G3	1428	Bacillus thuringiensis.
A0A1B1SZZ7	1428	Bacillus thuringiensis.
A0A1C4CNZ8	1428	Bacillus thuringiensis.
A0A1E8ANS2	1428	Bacillus thuringiensis.
A0A1H6V5M0	1428	Bacillus thuringiensis.
A0A1Y0TKT0	1428	Bacillus thuringiensis.
A0A243G7G0	1428	Bacillus thuringiensis.
A0A2A8NGW8	1428	Bacillus thuringiensis.
A0A2B2VWV9	1428	Bacillus thuringiensis.
A0A2B3JMG6	1428	Bacillus thuringiensis.
A0A2B3LC09	1428	Bacillus thuringiensis.
A0A2B8WDA7	1428	Bacillus thuringiensis.
A0A2C2G6Q6	1428	Bacillus thuringiensis.
A0A2C3J496	1428	Bacillus thuringiensis.
A0A2T7YR24	1428	Bacillus thuringiensis.
A0A386ZSE7	1428	Bacillus thuringiensis.
A0A3Q9HVI0	1428	Bacillus thuringiensis.
A0A437SMG5	1428	Bacillus thuringiensis.
A0A1V6LC34	155322	Bacillus toyonensis.
A0A2A2P980	155322	Bacillus toyonensis.
A0A2B5Q6J9	155322	Bacillus toyonensis.
A0A2C4PEW9	155322	Bacillus toyonensis.
A0A2C4QWE0	155322	Bacillus toyonensis.
A0A2C5A8B0	155322	Bacillus toyonensis.
A0A2C5CXR3	155322	Bacillus toyonensis.
A0A420H385	155322	Bacillus toyonensis.
A0A1L3MVV7	1547283	Bacillus weihaiensis.
A9VRP6	315730	Bacillus weihenstephanensis (strain KBAB4)
A0A3S5HHB8	2494319	Bacillus wiedmannii bv. thuringiensis.
A0A0J7EUF8	1890302	Bacillus wiedmannii.
A0A1A9PZR2	1890302	Bacillus wiedmannii.
A0A2A7BTN8	1890302	Bacillus wiedmannii.
A0A2A7DJB1	1890302	Bacillus wiedmannii.
A0A2A7XEZ6	1890302	Bacillus wiedmannii.
A0A2A7XR91	1890302	Bacillus wiedmannii.
A0A2A8EZL3	1890302	Bacillus wiedmannii.
A0A2B4UTT5	1890302	Bacillus wiedmannii.
A0A2B5PHR4	1890302	Bacillus wiedmannii.
A0A2B6SCC3	1890302	Bacillus wiedmannii.
A0A2C4D8D0	1890302	Bacillus wiedmannii.
A0A2C4HM84	1890302	Bacillus wiedmannii.
A0A2C5BUL0	1890302	Bacillus wiedmannii.
A0A2C5BYL0	1890302	Bacillus wiedmannii.
A0A2C5G260	1890302	Bacillus wiedmannii.
C2PDY1	1890302	Bacillus wiedmannii.
J9AJX4	1890302	Bacillus wiedmannii.
A0A0A1PB78	1522316	bacterium YEK0313.
A0A1Y4WXA8	1393	Brevibacillus brevis
A0A2Z4MG93	1393	Brevibacillus brevis
A0A3S4SHV8	1393	Brevibacillus brevis
C0ZB68	358681	Brevibacillus brevis (strain 47 / JCM 6285 / NBRC 100599)
A0A291BHY6	1200792	Brevibacillus brevis X23.
A0A220MDK7	54913	Brevibacillus formosus.
A0A0F7BYB0	1465	Brevibacillus laterosporus
A0A2S5HFT0	1465	Brevibacillus laterosporus
A0A2S5HWT3	1465	Brevibacillus laterosporus
A0A328R5J5	1465	Brevibacillus laterosporus
A0A385T568	1465	Brevibacillus laterosporus
H0U4V5	1118154	Brevibacillus laterosporus GI-9.
A0A075R1W7	1042163	Brevibacillus laterosporus LMG 15441.
J2GI99	1144308	Brevibacillus sp. BC25.
A0A2P7UQS4	2126352	Brevibacillus sp. NRRL NRS-1210.
A0A2P7X3J0	2126351	Brevibacillus sp. NRRL NRS-603.
A0A177XNR6	1247872	Brevibacillus sp. SKDU10.
A0A2S0VPI6	2172099	Catenovulum sp. CCB-QB4.
A0A1Y0G435	1987723	Cellvibrio sp. PSBB006.
A0A3R5AJS0	702656	compost metagenome.
A0A3R5QYJ6	702656	compost metagenome.
A0A405KU31	702656	compost metagenome.
A0A0F3IV39	552518	Elstera litoralis.
A0A0L8BE09	106592	Ensifer adhaerens
A0A2V4WLT4	106592	Ensifer adhaerens
A0A2V5A041	2135475	Ensifer sp. AP48.
A0A1C0S9C7	1873714	Ensifer sp. LC14.
A0A1C0SRE6	1873715	Ensifer sp. LC54.
A0A395KYB3	2203782	Ensifer sp. M14.
A0A2T3CVB5	2109730	Ensifer sp. NM-2.
A0A0Q9DAE0	1736509	Ensifer sp. Root278.
A0A1G9U539	1855294	Ensifer sp. YR511.
A0A1T4V0G2	1121868	Enterovibrio nigricans DSM 22720.
A0A1I5VV87	1121869	Enterovibrio norvegicus DSM 15893.
A0A2N7L6A8	188144	Enterovibrio norvegicus.
A0A0P1G071	928856	Epibacterium multivorans.
A0A1G5QUL0	1156985	Epibacterium ulvae.
A0A0V8GGR5	1017277	Exiguobacterium enclense.
A0A177SDT1	1805000	Exiguobacterium sp. KKBO11.
A0A1S2W8L4	1914536	Exiguobacterium sp. KRL4.
A0A248L771	2051906	Exiguobacterium sp. N4-1P.
A0A419DRT8	2315552	Exiguobacterium sp. RIT452.
A0A1G7KA82	670482	Fontibacillus panacisegetis.
A0A1Y5H343	1856297	Gammaproteobacteria bacterium 45_16_T64.
A0A128FF25	1796497	Grimontia celer.
R1ILD0	1056512	Grimontia indica.
A0A128FL04	646534	Grimontia marina.
A0A0F5ZS15	1581149	Grimontia sp. AD028.
V9VTM7	999552	Leisingera methylohalidivorans DSM 14336.
A0A0C1FWP4	1577902	Leisingera sp. ANG-M7.
A0A0B4C0B2	1577896	Leisingera sp. ANG-Vp.
A0A0B4EMT9	1002340	Leisingera sp. ANG1.
A0A1B8S6P9	1855282	Leisingera sp. JC1.
A0A1E4R7M0	28031	Lysinibacillus fusiformis.
A0A3D8MLV4	28031	Lysinibacillus fusiformis.
A0A2I0UXU8	28031	Lysinibacillus fusiformis.
A0A0B1XXC5	1571920	Lysinibacillus sp. A1.
A0A1T5BIB1	1680467	Lysinibacillus sp. AC-3.
A0A0W7Y3B7	1700846	Lysinibacillus sp. F5.
A0A1H8KW43	1500271	Lysinibacillus sp. SG45.
A0A410MMZ2	1421	Lysinibacillus sphaericus
B1HNH7	444177	Lysinibacillus sphaericus (strain C3-41)
W7S7Q0	1400869	Lysinibacillus sphaericus CBAM5.
R7Z8X1	1285586	Lysinibacillus sphaericus OT4b.31.
A0A0K9FEP2	582475	Lysinibacillus xylanilyticus.
A0A2M9Q9T7	582475	Lysinibacillus xylanilyticus.
A0A3N1NIR0	306545	Marinimicrobium koreense.
A0A2D8WMV1	2024837	Marinimicrobium sp.
A0A1E3CDG8	1033846	Marinobacter adhaerens.
A0A350RV27	2743	Marinobacter hydrocarbonoclasticus
A0A368XZA3	2743	Marinobacter hydrocarbonoclasticus
A0A3D2ZHH4	2743	Marinobacter hydrocarbonoclasticus
A0A3D3WS07	2743	Marinobacter hydrocarbonoclasticus
H8W6S2	1163748	Marinobacter hydrocarbonoclasticus (strain ATCC 49840 / DSM 8798 /SP17)
A1U6H8	351348	Marinobacter hydrocarbonoclasticus (strain ATCC 700491 / DSM 11845 /VT8)
A0A3M2RD77	187981	Marinobacter litoralis.
A0A2T1KXS5	1389223	Marinobacter shengliensis.
A0A2D9BJS1	50741	Marinobacter sp.
A0A2D5EFH1	50741	Marinobacter sp.
A0A2D9LAG2	50741	Marinobacter sp.
A0A259LZJ3	1970395	Marinobacter sp. 34-60-7.
U7NLA4	1396859	Marinobacter sp. C1S70.
A0A196Q9R8	1849167	Marinobacter sp. EhN04.
U7NH38	1397532	Marinobacter sp. EVN1.
A0A1H5WKZ4	568106	Marinobacterium lutimaris.
A0A1I4E0T6	335020	Mesorhizobium albiziae.
H0HQ45	1107882	Mesorhizobium alhagi CCNWXJ12-2.
A0A2P7SJV6	2116701	Mesorhizobium ephedrae.
A0A1G8HGT1	1004279	Mesorhizobium muleiense.
A0A3S3D9G4	1871066	Mesorhizobium sp.
A0A3S3FBB3	1871066	Mesorhizobium sp.
A0A3S3I7V3	1871066	Mesorhizobium sp.
A0A439J8V0	1871066	Mesorhizobium sp.
A0A441U3W7	1871066	Mesorhizobium sp.
A0A441UPZ5	1871066	Mesorhizobium sp.
A0A441X7S5	1871066	Mesorhizobium sp.
A0A441ZGG7	1871066	Mesorhizobium sp.
A0A442H735	1871066	Mesorhizobium sp.
A0A442LTR0	1871066	Mesorhizobium sp.
A0A442NKR3	1871066	Mesorhizobium sp.
A0A442RXR9	1871066	Mesorhizobium sp.
A0A442T077	1871066	Mesorhizobium sp.
A0A442V1M3	1871066	Mesorhizobium sp.
A0A442WUI2	1871066	Mesorhizobium sp.
A0A442XZN5	1871066	Mesorhizobium sp.
A0A442YAC3	1871066	Mesorhizobium sp.
A0A442Z5W9	1871066	Mesorhizobium sp.
A0A443ADT7	1871066	Mesorhizobium sp.
A0A443ANA8	1871066	Mesorhizobium sp.
A0A443AQ56	1871066	Mesorhizobium sp.
A0A443BY75	1871066	Mesorhizobium sp.
A0A443CEJ4	1871066	Mesorhizobium sp.
A0A443CVC9	1871066	Mesorhizobium sp.
A0A443FDB6	1871066	Mesorhizobium sp.
A0A443FET2	1871066	Mesorhizobium sp.
A0A1A5T5P1	1854057	Mesorhizobium sp. AA22.
X6GHM8	1287182	Mesorhizobium sp. L48C026A00.
A0A434N350	2496772	Mesorhizobium sp. M5C.F.Ca.IN.020.14.1.1.
A0A3S1I3C0	2496770	Mesorhizobium sp. M5C.F.Ca.IN.020.29.1.1.
A0A434K0P2	2496771	Mesorhizobium sp. M5C.F.Ca.IN.020.32.2.1.
A0A271LVQ9	241416	Mesorhizobium temperatum.
A0A1P8QQE6	408	Methylobacterium extorquens
A0A2N9AM50	408	Methylobacterium extorquens
C5B1I7	272630	Methylobacterium extorquens (strain ATCC 14718 / DSM 1338 / JCM 2805 /NCIMB 9133 / AM1)
B7KZS7	440085	Methylobacterium extorquens (strain CM4 / NCIMB 13688)
C7CH49	661410	Methylobacterium extorquens (strain DSM 6343 / CIP 106787 / DM4)
A9VXG5	419610	Methylobacterium extorquens (strain PA1)
B1ZBI8	441620	Methylobacterium populi (strain ATCC BAA-705 / NCIMB 13946 / BJ001)
A0A0X1SLX0	925818	Methylobacterium sp. AMS5.
A0A2U8HXL2	2067957	Methylobacterium sp. DM1.
A0A0S9PLN7	1736258	Methylobacterium sp. Leaf112.
A0A0Q5B9S5	1736264	Methylobacterium sp. Leaf123.
A0A0Q5YV53	1736364	Methylobacterium sp. Leaf399.
A0A0Q4WNY8	1736246	Methylobacterium sp. Leaf90.
C0N4R1	637616	Methylophaga thiooxydans DMS010.
A0A0A0BE93	392484	Methylophaga thiooxydans.
H1KU65	882800	Methylorubrum extorquens DSM 13060.
A0A160PJE5	223967	Methylorubrum populi.
A0A177I3S8	223967	Methylorubrum populi.
A0A1W6RD33	29429	Methylorubrum zatmanii.
A0A2S1JWI0	359370	Microbulbifer sp. A4B17.
Q3SQ89	323098	Nitrobacter winogradskyi (strain ATCC 25391 / DSM 10237 / CIP 104748 /NCIMB 11846 / Nb-255)
A0A233RAM9	84158	Oceanimonas doudoroffii.
H2FYB8	511062	Oceanimonas sp. (strain GK1)
A0A1J4QHL7	1414654	Oceanisphaera psychrotolerans.
A0A1Y0I2F0	141451	Oleiphilus messinensis.
R4YP27	698738	Oleispira antarctica RB-8.
A0A1X7IAY3	1852522	Paenibacillus aquistagni.
E0IAY7	717606	Paenibacillus curdlanolyticus YK9.
F8FKG9	1036673	Paenibacillus mucilaginosus (strain KNP414)
H6NM93	1116391	Paenibacillus mucilaginosus 3016.
I0BT72	997761	Paenibacillus mucilaginosus K02.
A0A371P6H5	2292705	Paenibacillus paeoniae.
A0A2N5N920	217090	Paenibacillus pasadenensis.
A0A3A6PKP5	1276110	Paenibacillus pinisoli.
A0A418T2T1	1675787	Paenibacillus sp. 1011MAR3C5.
A0A197ZZN1	1850517	Paenibacillus sp. 1ZS3-15.
A0A401HXN4	1117987	Paenibacillus sp. 598K.
A0A1R1F8H0	1920424	Paenibacillus sp. FSL R5-0490.
A0A2W1LLL5	1803190	Paenibacillus sp. SMB1.
A0A0Q9R2Q8	1736404	Paenibacillus sp. Soil766.
A0A099EXW6	376733	Paracoccus halophilus.
A0A1N7JLH1	405559	Paracoccus saliphilus.
A0A0D6TF12	1192054	Paracoccus sp. 228.
A0A3M0MEE1	2116655	Paracoccus sp. 4-2.
A0A3T0Q3K2	2500532	Paracoccus sp. Arc7-R13.
A0A3A3DJF1	2283626	Paracoccus sp. JM45.
A0A1L9BPX8	1520813	Paracoccus sp. SM22M-07.
A0A135HT92	1494590	Paramesorhizobium deserti.
A0A1C7P1B7	1612624	Pararhizobium polonicum.
V9WS59	1423144	Phaeobacter gallaeciensis DSM 26640.
I7DX14	391619	Phaeobacter inhibens (strain ATCC 700781 / DSM 17395 / CIP 105210 /JCM 21319 / NBRC 16654 / NCIMB 13546 / BS107)
A0A2I7KGY5	221822	Phaeobacter inhibens.
Q1ZR76	314292	Photobacterium angustum (strain S14 / CCUG 15956)
A0A2S7VVL0	661	Photobacterium angustum.
A0A2T3QGD4	661	Photobacterium angustum.
A0A0J1JCG9	754436	Photobacterium aphoticum.
A0A0D8LJ90	85581	Photobacterium damselae subsp. damselae
A0A178KBJ7	858640	Photobacterium jeanii.
A0A2T3NB22	1342794	Photobacterium sanctipauli.
A0A2T3LMP9	2022111	Photobacterium sp. GB-1.
Q2C7M5	121723	Photobacterium sp. SKA34.
A0A2T3NX66	680026	Photobacterium swingsii.
A0A2N0WZ05	2058089	Psychromonas sp. psych-6C06.
F7P1G9	506534	Rheinheimera sp. A13L.
A0A2A6LT04	380	Rhizobium fredii
G9A5Z0	1117943	Rhizobium fredii (strain HH103)
A0A1L8PY71	1798804	Rhizobium sp. 58.
A0A0Q6GI90	1736380	Rhizobium sp. Leaf453.
A0A1I1A4N5	1566262	Rhizobium sp. NFR07.
A0A0Q7NU68	1736545	Rhizobium sp. Root483D2.
A0A318TNW4	99655	Rhodopseudomonas faecalis.
Q6N774	258594	Rhodopseudomonas palustris (strain ATCC BAA-98 / CGA009)
E6VNN6	652103	Rhodopseudomonas palustris (strain DX-1)
B3QGA2	395960	Rhodopseudomonas palustris (strain TIE-1)
A0A323UHU3	1076	Rhodopseudomonas palustris.
A0A366HXZ3	748857	Roseimicrobium gellanilyticum.
A0A372NCU3	2303749	Shinella sp. WSJ-2.
A0A2Z3FV45	1128330	Sinorhizobium fredii CCBAU 25509.
A0A2U8G214	1128331	Sinorhizobium fredii CCBAU 45436.
A0A249PSH5	1128334	Sinorhizobium fredii CCBAU 83666.
A0A0T6Z1A8	1230631	Sinorhizobium fredii USDA 205.
A0A1V3R358	1945861	Sinorhizobium sp. A49.
A0A0T6XP00	1358416	Sinorhizobium sp. GL2.
A0A0T7A1A3	1358418	Sinorhizobium sp. GL28.
A0A0T6YEA2	647869	Sinorhizobium sp. GW3.
A0A226CUW6	1449788	Sinorhizobium sp. LM21.
A0A1G5WJY8	1566295	Sinorhizobium sp. NFACC03.
A0A0T6XEX9	1358417	Sinorhizobium sp. Sb3.
A0A2D1SRL4	2048654	Solibacillus sp. R5-41.
A0A0M0G7Z4	1459	Sporosarcina globispora
A0A0T8IWC0	1313	Streptococcus pneumoniae.
A0A0U0G7N0	1313	Streptococcus pneumoniae.
A0A0U0PB75	1313	Streptococcus pneumoniae.
A0A0B4BVB0	1577905	Tateyamaria sp. ANG-S1.
A0A166SHU8	1822263	Thalassolituus sp. HI0120.
A0A166SZU4	1822263	Thalassolituus sp. HI0120.
