# Supplementary material for: Petrobactin, a siderophore produced by Alteromonas, mediates community iron acquisition in the global ocean
Source: ISME J. 2021 Aug 2;16(2):358–69. doi: 10.1038/s41396-021-01065-y (PMC8776838; doi:10.1038/s41396-021-01065-y)
Supplement: Supplementary file 3 — Dataset S2 [file 41396_2021_1065_MOESM3_ESM.xlsx]

## Sheet: Sheet1
Supplemental Dataset 2: Raw data from Figure 4B displaying the abundance of reads from the Tara Oceans dataset that recruited to the Marinobacter MAGs with an identified petrobactin-like biosynthetic pathway represented as a species-level environmental population
Station	Region	RPKM	Depth	Size Fraction
tara041	Arabian Sea	0.261234	Surface	<0.22
tara042	Indian Ocean	0.179076	Surface	<0.22
tara046	Indian Ocean	0.507745	Surface	<0.22
tara046	Indian Ocean	0.114438	Surface	<0.22
tara056	East Africa Coastal	0.51272	Surface	<0.22
tara062	East Africa Coastal	0.0856834	Surface	<0.22
tara064	East Africa Coastal	0.349969	Surface	<0.22
tara066	South Atlantic	0.136839	Surface	<0.22
tara067	South Atlantic	0.00388901	Surface	<0.22
tara068	South Atlantic	0.0331814	Surface	<0.22
tara070	South Atlantic	0.0979228	Surface	<0.22
tara072	South Atlantic	0.255889	Surface	<0.22
tara076	South Atlantic	0.176373	Surface	<0.22
tara078	South Atlantic	0.0878786	Surface	<0.22
tara082	South Atlantic	0.0263799	Surface	<0.22
tara100	South Pacific	0.053435	Surface	<0.22
tara102	Chile Peru Coastal	0.038246	Surface	<0.22
tara109	Chile Peru Coastal	0.236484	Surface	<0.22
tara111	South Pacific	0.0374367	Surface	<0.22
tara122	South Pacific	0.0392967	Surface	<0.22
tara123	South Pacific	0.0754534	Surface	<0.22
tara124	South Pacific	0.0618751	Surface	<0.22
tara125	South Pacific	0.0167202	Surface	<0.22
tara137	North Pacific	0.0111522	Surface	<0.22
tara138	North Pacific	0.107183	Surface	<0.22
tara041	Arabian Sea	0.16607	DCM	<0.22
tara042	Indian Ocean	0.0690185	DCM	<0.22
tara058	East Africa Coastal	0.119104	DCM	<0.22
tara064	East Africa Coastal	0.063082	DCM	<0.22
tara065	East Africa Coastal	0.0583419	DCM	<0.22
tara066	South Atlantic	0.0971686	DCM	<0.22
tara072	South Atlantic	0.0193497	DCM	<0.22
tara076	South Atlantic	0.0386017	DCM	<0.22
tara078	South Atlantic	0.0355753	DCM	<0.22
tara082	South Atlantic	0.0542794	DCM	<0.22
tara100	South Pacific	0.0165437	DCM	<0.22
tara102	Chile Peru Coastal	0.0171756	DCM	<0.22
tara109	Chile Peru Coastal	0.301859	DCM	<0.22
tara111	South Pacific	0.0532122	DCM	<0.22
tara122	South Pacific	0.0227324	DCM	<0.22
tara137	North Pacific	0.00368366	DCM	<0.22
tara138	North Pacific	0.0337671	DCM	<0.22
tara034	Red Sea	0.103308	Surface	0.1-0.8
tara036	Arabian Sea	0.0143059	Surface	0.1-0.8
tara038	Arabian Sea	0.0326967	Surface	0.1-0.8
tara039	Arabian Sea	0.0793953	Surface	0.1-0.8
tara041	Arabian Sea	2.74432	Surface	0.1-0.8
tara065	East Africa Coastal	0.0170337	Surface	0.1-0.8
tara064	East Africa Coastal	0.0301369	DCM	0.1-0.8
tara065	East Africa Coastal	0.00981394	DCM	0.1-0.8
tara122	South Pacific	0.0273736	Surface	0.1-0.8
tara124	South Pacific	1.86097	Surface	0.1-0.8
tara125	South Pacific	0.77952	Surface	0.1-0.8
tara122	South Pacific	0.30989	DCM	0.1-0.8
tara067	South Atlantic	0.0109915	Surface	0.1-0.8
tara068	South Atlantic	0.0197062	Surface	0.1-0.8
tara070	South Atlantic	0.125538	Surface	0.1-0.8
tara076	South Atlantic	0.461873	Surface	0.1-0.8
tara078	South Atlantic	0.187345	Surface	0.1-0.8
tara123	South Pacific	0.117424	Surface	0.1-0.8
tara068	South Atlantic	0.15147	DCM	0.1-0.8
tara076	South Atlantic	0.205714	DCM	0.1-0.8
tara078	South Atlantic	0.0985595	DCM	0.1-0.8
tara004	North Atlantic	0.105969	Surface	0.22-3.0
tara007	Mediterranean Sea	0.0650497	Surface	0.22-3.0
tara009	Mediterranean Sea	0.061469	Surface	0.22-3.0
tara018	Mediterranean Sea	0.0140051	Surface	0.22-3.0
tara023	Mediterranean Sea	0.00732997	Surface	0.22-3.0
tara025	Mediterranean Sea	0.0100793	Surface	0.22-3.0
tara030	Mediterranean Sea	0.0143089	Surface	0.22-3.0
tara031	Red Sea	0.0984945	Surface	0.22-3.0
tara032	Red Sea	0.0269099	Surface	0.22-3.0
tara033	Red Sea	0.0140821	Surface	0.22-3.0
tara034	Red Sea	0.0568609	Surface	0.22-3.0
tara036	Arabian Sea	0.022185	Surface	0.22-3.0
tara042	Indian Ocean	0.0907989	Surface	0.22-3.0
tara045	Indian Ocean	0.0356502	Surface	0.22-3.0
tara004	North Atlantic	0.0528592	DCM	0.22-3.0
tara007	Mediterranean Sea	0.0296503	DCM	0.22-3.0
tara009	Mediterranean Sea	0.0159038	DCM	0.22-3.0
tara018	Mediterranean Sea	0.0200634	DCM	0.22-3.0
tara023	Mediterranean Sea	0.0307456	DCM	0.22-3.0
tara025	Mediterranean Sea	0.0252089	DCM	0.22-3.0
tara030	Mediterranean Sea	0.00556595	DCM	0.22-3.0
tara032	Red Sea	0.159565	DCM	0.22-3.0
tara034	Red Sea	0.644879	DCM	0.22-3.0
tara036	Arabian Sea	0.013219	DCM	0.22-3.0
tara039	Arabian Sea	0.0335546	DCM	0.22-3.0
tara042	Indian Ocean	0.0732908	DCM	0.22-3.0
tara056	East Africa Coastal	0.0257018	Surface	0.22-3.0
tara057	East Africa Coastal	0.0261026	Surface	0.22-3.0
tara062	East Africa Coastal	0.0304641	Surface	0.22-3.0
tara064	East Africa Coastal	0.0164972	Surface	0.22-3.0
tara065	East Africa Coastal	0.0271545	Surface	0.22-3.0
tara066	South Atlantic	0.012835	Surface	0.22-3.0
tara067	South Atlantic	0.0183529	Surface	0.22-3.0
tara068	South Atlantic	0.0448562	Surface	0.22-3.0
tara070	South Atlantic	0.0409521	Surface	0.22-3.0
tara072	South Atlantic	0.109707	Surface	0.22-3.0
tara093	Chile Peru Coastal	0.420535	Surface	0.22-3.0
tara094	South Pacific	1.64002	Surface	0.22-3.0
tara096	South Pacific	0.0557569	Surface	0.22-3.0
tara098	South Pacific	0.0221467	Surface	0.22-3.0
tara099	South Pacific	0.0149438	Surface	0.22-3.0
tara110	Chile Peru Coastal	0.065608	Surface	0.22-3.0
tara112	South Pacific	0.10135	Surface	0.22-3.0
tara128	South Pacific	0.0505978	Surface	0.22-3.0
tara133	North Pacific	0.0414313	Surface	0.22-3.0
tara137	North Pacific	0.0229182	Surface	0.22-3.0
tara140	North Pacific	0.0577736	Surface	0.22-3.0
tara141	North Atlantic	0.0455206	Surface	0.22-3.0
tara142	North Atlantic	0.0448829	Surface	0.22-3.0
tara145	North Atlantic	0.0105957	Surface	0.22-3.0
tara146	North Atlantic	0.0120134	Surface	0.22-3.0
tara152	North Atlantic	0.0206369	Surface	0.22-3.0
tara058	East Africa Coastal	0.234381	DCM	0.22-3.0
tara064	East Africa Coastal	0.20864	DCM	0.22-3.0
tara065	East Africa Coastal	0.0168004	DCM	0.22-3.0
tara066	South Atlantic	0.0098756	DCM	0.22-3.0
tara068	South Atlantic	0.103296	DCM	0.22-3.0
tara072	South Atlantic	0.0983397	DCM	0.22-3.0
tara076	South Atlantic	0.428528	DCM	0.22-3.0
tara078	South Atlantic	0.0575943	DCM	0.22-3.0
tara093	Chile Peru Coastal	0.0251824	DCM	0.22-3.0
tara098	South Pacific	0.0199091	DCM	0.22-3.0
tara110	Chile Peru Coastal	0.0997134	DCM	0.22-3.0
tara112	South Pacific	0.0209395	DCM	0.22-3.0
tara128	South Pacific	0.210626	DCM	0.22-3.0
tara133	North Pacific	0.0186463	DCM	0.22-3.0
tara137	North Pacific	0.0612473	DCM	0.22-3.0
tara142	North Atlantic	0.0410157	DCM	0.22-3.0
tara150	North Atlantic	0.0117127	DCM	0.22-3.0
tara151	North Atlantic	0.00918845	DCM	0.22-3.0
tara007	Mediterranean Sea	0.0467774	Surface	0.8-5.0
tara009	Mediterranean Sea	0.101043	Surface	0.8-5.0
tara023	Mediterranean Sea	0.0229683	Surface	0.8-5.0
tara030	Mediterranean Sea	0.0482587	Surface	0.8-5.0
tara038	Arabian Sea	0.125872	Surface	0.8-5.0
tara093	Chile Peru Coastal	0.0296833	Surface	0.8-5.0
tara096	South Pacific	0.100191	Surface	0.8-5.0
tara100	South Pacific	0.00490541	Surface	0.8-5.0
tara102	Chile Peru Coastal	0.00749215	Surface	0.8-5.0
tara109	Chile Peru Coastal	0.0643386	Surface	0.8-5.0
tara110	Chile Peru Coastal	0.0183925	Surface	0.8-5.0
tara111	South Pacific	0.00439114	Surface	0.8-5.0
tara122	South Pacific	0.0231491	Surface	0.8-5.0
tara123	South Pacific	0.0637257	Surface	0.8-5.0
tara124	South Pacific	0.367503	Surface	0.8-5.0
tara125	South Pacific	0.0220532	Surface	0.8-5.0
tara128	South Pacific	0.120489	Surface	0.8-5.0
tara137	North Pacific	0.0314743	Surface	0.8-5.0
tara138	North Pacific	0.364023	Surface	0.8-5.0
tara146	North Atlantic	0.00726896	Surface	0.8-5.0
tara148	North Atlantic	0.00943523	Surface	0.8-5.0
tara149	North Atlantic	0.0300535	Surface	0.8-5.0
tara150	North Atlantic	0.13625	Surface	0.8-5.0
tara007	Mediterranean Sea	0.062608	DCM	0.8-5.0
tara009	Mediterranean Sea	0.0728856	DCM	0.8-5.0
tara023	Mediterranean Sea	0.0295183	DCM	0.8-5.0
tara030	Mediterranean Sea	0.0393014	DCM	0.8-5.0
tara038	Arabian Sea	0.216708	DCM	0.8-5.0
tara068	South Atlantic	0.0711809	DCM	0.8-5.0
tara093	Chile Peru Coastal	0.0204497	DCM	0.8-5.0
tara096	South Pacific	0.151671	DCM	0.8-5.0
tara098	South Pacific	0.394537	DCM	0.8-5.0
tara100	South Pacific	0.0155964	DCM	0.8-5.0
tara102	Chile Peru Coastal	0.0166952	DCM	0.8-5.0
tara109	Chile Peru Coastal	0.0909339	DCM	0.8-5.0
tara110	Chile Peru Coastal	0.0178248	DCM	0.8-5.0
tara111	South Pacific	0.0133136	DCM	0.8-5.0
tara122	South Pacific	0.0992057	DCM	0.8-5.0
tara128	South Pacific	0.0475789	DCM	0.8-5.0
tara137	North Pacific	0.0250351	DCM	0.8-5.0
tara138	North Pacific	0.286896	DCM	0.8-5.0
tara150	North Atlantic	0.0207346	DCM	0.8-5.0
tara151	North Atlantic	0.0464478	DCM	0.8-5.0
tara152	North Atlantic	0.126479	DCM	0.8-5.0
